# Supplementary material for: Significance of RNA N6-methyladenosine regulators in the diagnosis and subtype classification of coronary heart disease using the Gene Expression Omnibus database
Source: Front Cardiovasc Med. 2023 Oct 19;10:1185873. doi: 10.3389/fcvm.2023.1185873 (PMC10621741; doi:10.3389/fcvm.2023.1185873)
Supplement: Supplementary file 1 [file Datasheet1.xls]

## Sheet: Sheet1
Category	ID	Term	Genes	adj_pval
CC	GO:0005887	integral component of plasma membrane	HCN4, GPR25, KCNK7, CNTNAP1, OR10H2, OPRL1, CLCNKA, ADRA1D, THY1, SLC5A2, TSPAN10, CRHR1, CRHR2, CD79A, BEST4, GALR3, SLC22A17, NPBWR1, ADORA1, KISS1R, FFAR3, GPC4, MUC4, RHBDL1, SLC38A5, UTS2R, CADM3, GPR15, GPR12, TPSG1, SLC34A1, SLC16A11, HTR1B, GPR31, TACR1, GRIN1, SLC6A5, BCAM, SLC6A8, GJD3, ADRB3, P2RX3, MMP17, HCN2	1.05531e-07
BP	GO:0007218	neuropeptide signaling pathway	UTS2R, PCSK1N, GALR3, NPBWR1, NXPH4, PYY2, KISS1R, OPRL1, HCRT	5.26018e-05
BP	GO:0007268	chemical synaptic transmission	OR10H2, OPRL1, HTR1B, TACR1, CACNA1E, SYN1, GRIN1, GRIN2D, SLC6A5, GALR3, NPBWR1, KCNQ3, HCRT	7.63363e-05
BP	GO:0007200	phospholipase C-activating G-protein coupled receptor signaling pathway	UTS2R, GALR3, KISS1R, HTR1B, ADRA1D, TACR1, HCRT	0.000217483
BP	GO:0035725	sodium ion transmembrane transport	HCN4, SLC34A3, SLC6A8, SLC34A1, SLC17A7, TRPM5, HCN2	0.000377797
MF	GO:0004930	G-protein coupled receptor activity	OR4D2, GHSR, UTS2R, GPR25, GPR15, GPR78, GPR12, OR10H2, OPRL1, GPR31, TAAR2, CRHR1, CRHR2, GPR153, GPR150, GPR182, KISS1R, FFAR3, OXER1, OR10A4, OR7E24, OR10A5	0.000581506
BP	GO:0045776	negative regulation of blood pressure	UTS2R, ADORA1, OPRL1, FFAR3, OXT	0.000591119
CC	GO:0005578	proteinaceous extracellular matrix	FBN3, OLFML2B, LAMC3, MMP17, EMILIN1, SFTPA1, GPC4, NYX, MUC4, NTN3, FBN1, IMPG2	0.000745966
MF	GO:0043565	sequence-specific DNA binding	MYOG, FOXB1, NKX2-8, FOXC2, RARG, PROP1, FOXH1, EN2, EVX1, OTP, FOXL1, FOXS1, CREB3L1, ZSCAN10, ZNF205, NKX2-5, HMX2	0.00169637
CC	GO:0045095	keratin filament	KRTAP11-1, KRT81, KRT3, KRTAP4-12, KRTAP4-11, KRTAP2-1, KRT85	0.00187528
BP	GO:0042756	drinking behavior	MMP17, HTR1B, OXT	0.00340557
MF	GO:0005315	inorganic phosphate transmembrane transporter activity	SLC34A3, SLC34A1, SLC17A7	0.00358496
CC	GO:0005886	plasma membrane	GPR25, KCNK7, ADRA1D, DUSP15, SLC22A17, ADORA1, OXER1, FFAR3, SLC34A3, OR4D2, GHSR, UTS2R, AMN, LYNX1, GPR78, SLC34A1, GPR31, TAAR2, TACR1, GFRA3, UPK3B, LIME1, GFRA4, TIAM1, BCAM, ADRB3, KCNQ3, LTA, OR10A4, OR10A5, HCN4, GIPR, OR10H2, OPRL1, CLCNKA, RASAL1, THY1, SEZ6L2, SLC5A2, CACNA1E, CRHR1, CRHR2, CD79A, GPR153, GALR3, NPBWR1, GPR150, KISS1R, GNG8, SLC17A7, GPC4, TRPM5, GPR156, SLC38A5, RTBD…	0.00404631
BP	GO:0042755	eating behavior	ADRB3, OPRL1, OXT, HCRT	0.00455941
MF	GO:0001077	transcriptional activator activity, RNA polymerase II core promoter proximal region sequence-specific binding	MYOG, NKX2-8, FOXC2, DBP, SOX18, CREB3L1, EBF4, NKX2-5, MEF2D, NEUROG3	0.00462769
BP	GO:0060079	excitatory postsynaptic potential	ADORA1, SLC17A7, HCRT, GRIN1	0.00563612
BP	GO:0006817	phosphate ion transport	SLC34A3, SLC34A1, SLC17A7	0.00573852
BP	GO:0007267	cell-cell signaling	CCL24, ADRB3, PYY2, LTA, ADORA1, ADRA1D, LALBA, HCN2, FGF3, PGF	0.00615911
MF	GO:0000977	RNA polymerase II regulatory region sequence-specific DNA binding	MYOG, ASCL5, RARG, DBP, ZNF418, MYOD1, EBF4, MEF2D, PHOX2A	0.0069711
BP	GO:0007186	G-protein coupled receptor signaling pathway	OR4D2, CCL24, GHSR, GPR25, GPR15, GPR12, GPR31, TAAR2, ADRA1D, TMEM145, GPR153, GPR150, NPBWR1, GPR182, KISS1R, FFAR3, OXER1, GNG8, OR10A4, GPR156, OR7E24, OR10A5	0.00708571
BP	GO:0044341	sodium-dependent phosphate transport	SLC34A3, SLC34A1, SLC17A7	0.00711179
MF	GO:0015321	sodium-dependent phosphate transmembrane transporter activity	SLC34A3, SLC34A1, SLC17A7	0.00748125
BP	GO:0000165	MAPK cascade	MOS, MAPK11, ARTN, RASAL1, GFRA3, MEF2D, FGF3, GFRA4, GRIN1, GRIN2D	0.00758356
CC	GO:0005615	extracellular space	KRT81, KLHL17, LYZL1, OXT, KRT85, CST2, PCSK1N, UCN2, CPXM1, GPC4, MUC4, HGFAC, CCL24, AMN, CTRB2, F12, PYY2, KLK14, KRT31, LIME1, PGF, LOC439951, GFRA4, ARTN, LTA, LALBA, SFTPA1, KLKB1, FBN1	0.00837597
CC	GO:0043195	terminal bouton	P2RX3, ADORA1, OXT, SYN1, GRIN1	0.00838241
BP	GO:0045944	positive regulation of transcription from RNA polymerase II promoter	MYOG, NKX2-8, FOXC2, RARG, PROP1, FOXH1, EN2, EVX1, EBF4, KLF14, BHLHE23, UTF1, PHOX2A, GRIN1, DBP, GALR3, SOX18, MYOD1, CREB3L1, NKX2-5, MEF2D, NEUROG1, NEUROG3	0.0092974
BP	GO:0009409	response to cold	PCSK1N, P2RX3, ADRB3, GMPR	0.0113828
BP	GO:0007188	adenylate cyclase-modulating G-protein coupled receptor signaling pathway	GALR3, ADRB3, ADRA1D, CRHR2	0.0122701
MF	GO:0005267	potassium channel activity	KCNK7, KCNQ3, TRPM5, TMEM175	0.0131627
BP	GO:0034765	regulation of ion transmembrane transport	HCN4, KCNK7, KCNQ3, TRPM5, CACNA1E, HCN2	0.0151509
BP	GO:0035050	embryonic heart tube development	FOXC2, SOX18, NKX2-5	0.0158988
MF	GO:0005088	Ras guanyl-nucleotide exchange factor activity	ARTN, GFRA3, FGF3, GFRA4, GRIN1, GRIN2D	0.0192639
BP	GO:0071805	potassium ion transmembrane transport	HCN4, KCNK7, KCNQ3, TRPM5, HCN2, TMEM175	0.0211947
BP	GO:0003151	outflow tract morphogenesis	SOX18, FOXH1, NKX2-5, ZFPM1	0.0220148
BP	GO:0035435	phosphate ion transmembrane transport	SLC34A3, SLC34A1, SLC17A7	0.0225818
BP	GO:0008544	epidermis development	ACER1, KRT32, KRT31, KRT85, EVPL	0.0250984
CC	GO:0098855	HCN channel complex	HCN4, HCN2	0.0256246
BP	GO:0002542	Factor XII activation	F12, KLKB1	0.0259145
BP	GO:0035914	skeletal muscle cell differentiation	MYOG, ANKRD33, MYOD1, MEF2D	0.0259746
MF	GO:0008068	extracellular-glutamate-gated chloride channel activity	GABRP, SLC17A7	0.0265972
BP	GO:0045777	positive regulation of blood pressure	UTS2R, ADORA1, OXT	0.0275699
BP	GO:0032094	response to food	GHSR, CLPS, OXT	0.0302145
CC	GO:0030425	dendrite	LYNX1, ARHGEF15, OR10H2, ATXN1L, HTR1B, THY1, TRPM5, ELFN1, SYN1, GRIN1	0.0302411
BP	GO:0007204	positive regulation of cytosolic calcium ion concentration	UTS2R, GIPR, OPRL1, ADRA1D, OXT, HCRT	0.0311415
CC	GO:0060076	excitatory synapse	SLC17A7, ELFN1, GRIN1	0.032286
MF	GO:0001664	G-protein coupled receptor binding	PACRG, UCN2, PYY2, ADORA1	0.0373363
CC	GO:0033165	interphotoreceptor matrix	RTBDN, IMPG2	0.0381906
BP	GO:0061146	Peyer's patch morphogenesis	ARTN, FOXL1	0.03862
BP	GO:0007422	peripheral nervous system development	ARTN, GFRA3, NEUROG3	0.0387142
BP	GO:0051149	positive regulation of muscle cell differentiation	MYOG, MAPK11, MYOD1	0.0387142
MF	GO:0015056	corticotrophin-releasing factor receptor activity	CRHR1, CRHR2	0.0396305
CC	GO:0005667	transcription factor complex	MYOG, RARG, PROP1, MYOD1, FOXH1, NKX2-5, ZFPM1	0.0396315
MF	GO:0031490	chromatin DNA binding	MYOG, FOXC2, MYOD1, NEUROG3	0.042665
BP	GO:0006836	neurotransmitter transport	SLC6A5, SLC6A8, SLC17A7	0.0448239
BP	GO:0051930	regulation of sensory perception of pain	ADORA1, OXT, GRIN2D	0.0448239
MF	GO:0005102	receptor binding	PCSK1N, CADM3, AMN, UCN2, ARTN, NXPH4, LTA, GFRA3, NTN3, GRIN1	0.0485865
BP	GO:0007586	digestion	CLPS, UCN2, CTRB2, PYY2	0.0491043
BP	GO:0007165	signal transduction	CCL24, GABRP, UTS2R, CNTNAP1, LRRN2, CABP5, RASAL1, OXT, GFRA3, PLCXD2, SHD, FGF3, PGF, GRIN2D, MAPK11, BCAM, P2RX3, SLC22A17, ARTN, ADORA1, LTA, LALBA, RHBDL1	0.0498065
