# Supplementary material for: Significance of RNA N6-methyladenosine regulators in the diagnosis and subtype classification of coronary heart disease using the Gene Expression Omnibus database
Source: Front Cardiovasc Med. 2023 Oct 19;10:1185873. doi: 10.3389/fcvm.2023.1185873 (PMC10621741; doi:10.3389/fcvm.2023.1185873)
Supplement: Supplementary file 2 [file Datasheet2.xls]

## Sheet: Sheet1
Category	Term	Count	X.	PValue	Genes	List.Total	Pop.Hits	Pop.Total	Fold.Enrichment	Bonferroni	Benjamini	FDR
KEGG_PATHWAY	hsa04080:Neuroactive ligand-receptor interaction	20	7.32601	1.33117e-10	GHSR, GABRP, UTS2R, GIPR, OPRL1, HTR1B, TAAR2, ADRA1D, TACR1, CRHR1, CRHR2, GRIN1, GRIN2D, P2RX3, GALR3, ADRB3, NPBWR1, ADORA1, KISS1R, GPR156	79	277	6879	6.28707	1.73052e-08	1.74384e-08	1.74384e-08
KEGG_PATHWAY	hsa04024:cAMP signaling pathway	10	3.663	0.000369808	HCN4, TIAM1, GHSR, GIPR, CREB3L1, ADORA1, HTR1B, HCN2, GRIN1, GRIN2D	79	198	6879	4.39778	0.0469462	0.0242224	0.0242224
KEGG_PATHWAY	hsa05033:Nicotine addiction	4	1.4652	0.0102529	GABRP, SLC17A7, GRIN1, GRIN2D	79	40	6879	8.70759	0.73809	0.44771	0.44771
KEGG_PATHWAY	hsa04020:Calcium signaling pathway	7	2.5641	0.0156051	P2RX3, ADRB3, ADRA1D, TACR1, CACNA1E, GRIN1, GRIN2D	79	179	6879	3.4052	0.870576	0.511069	0.511069
